# Supplementary material for: DPPA2/4 Promote the Pluripotency and Proliferation of Bovine Extended Pluripotent Stem Cells by Upregulating the PI3K/AKT/GSK3β/β-Catenin Signaling Pathway
Source: Cells. 2024 Feb 23;13(5):382. doi: 10.3390/cells13050382 (PMC10930381; doi:10.3390/cells13050382)
Supplement: Supplementary file 1 [file cells-13-00382-s001.zip]

Archive with 2 entries (2 files):
- Additional file S1.xlsx
- Additional file S2.pdf
