# Supplementary material for: DPPA2/4 Promote the Pluripotency and Proliferation of Bovine Extended Pluripotent Stem Cells by Upregulating the PI3K/AKT/GSK3β/β-Catenin Signaling Pathway
Source: Cells. 2024 Feb 23;13(5):382. doi: 10.3390/cells13050382 (PMC10930381; doi:10.3390/cells13050382)
Supplement: Supplementary file 1 [file cells-13-00382-s001.zip › Additional file S1.xlsx]

## Sheet: Sheet1
	Gene with open chromatin in EPSCs and FFs
	human EPSCs		human FF
	C9orf152		MIR6500
	CADM4		DDB1
	MIR618		CENPQ
	XAB2		PRKAG2-AS1
	ZG16		STK16
	CRYGC		IPO9
	LINC02669		PCARE
	IPW		EHHADH-AS1
	MARCOL		LINC00210
	RNF223		LINC02201
	PCDHA13		SNORA80D
	FPGT		LINC00460
	NLGN1-AS1		MT1JP
	MIR101-2		LINC01782
	PLXNA1		EOLA2
	CD300H		LOC100505555
	METTL25		GML
	EMX2		ZNF257
	MIR4641		EXOSC7
	IDO2		MIR3120
	ZNF687		H2BC21
	MIR8083		COQ9
	IZUMO2		LOC102467222
	LETR1		PMF1
	CLEC4GP1		CRELD2
	LOC284344		C2CD4D-AS1
	MIR122		OGFR-AS1
	C19orf67		EMILIN1
	HOMER3-AS1		MIR7705
	XCR1		MIR591
	TTC36-AS1		SF3B6
	KLHL6		CELA1
	ARGFX		MIR4483
	LIN28B		TMEM125
	PCDH9-AS4		MIR548AU
	WFIKKN1		LSP1P4
	LOC101928978		AGPS
	CD177		LINC01444
	LINC00348		LINC00305
	CCDC60		WARS2-AS1
	THOC7		LOC107985246
	KCNH7-AS1		HRAT17
	TUFM		NCR2
	CYP2U1-AS1		ARHGEF7-AS2
	LCE1E		GPR1-AS
	PPP1R17		NOP53-AS1
	FAM240A		RPL4
	TBPL2		IFITM10
	PDE11A-AS1		LINC02393
	MIR7156		DNAJC30
	CHTOP		FXYD2
	FAM83A		ZNF667
	ACSM6		ATP7B
	CFAP47		GTSF1
	LINC01162		LINC02107
	HTR4		BASP1-AS1
	IFIT1B		DNAJC9
	LINC01587		TNKS2
	NUPR2		PTCRA
	MIR548Z		LINC02079
	TCEAL2		TANC2
	LINC02046		DCT
	LINC01393		ANXA8
	TAS2R4		TEX53
	MIR765		CNTNAP3B
	ITGAD		RAB5A
	C20orf85		USP9Y
	KLHDC3		TMEM244
	TESPA1		XAF1
	FMO6P		GGTLC2
	LOC100270746		UTS2R
	LDHAL6B		SAFB2
	LINC02110		LOC100506271
	LINC02894		MIR4783
	GABRP		STRIT1
	SLC66A1		FOLR2
	MOBP		LEMD1-AS1
	SYT11		MIR3611
	KLHL31		THEG
	TRIM52-AS1		SOCS3
	PTH		NXPE2
	P2RX1		LSMEM2
	MIR2276		FHIP1B
	IL36RN		CCDC28A
	MIR4500		LOC285593
	ITGB8-AS1		NPHP3
	MIR548H5		PYURF
	NMUR2		TSEN54
	LINC01317		STYXL1
	MGC4859		A1BG-AS1
	RPP25		CATSPER2P1
	HRC		LINC00161
	MTCP1		GNLY
	AREL1		LOC105370401
	LINC02134		MIR6752
	IQCF4P		GSEC
	RPN2		MIR548S
	UCP3		ABHD5
	TIMP4		GUSBP5
	ZSWIM3		LOC101927410
	MDS2		CASC21
	MAJIN		CNTD1
	KRTAP13-1		PFKFB2
	KLK3		MIR1245A
	GGT5		ZSCAN12P1
	MIR5693		LIFR-AS1
	RNASE4		CEP63
	LINC01932		ACR
	LINC01548		KLK7
	LINC01639		ALOX5AP
	CCDC51		KRT4
	EML2-AS1		ABCA6
	DMRT1		CDHR4
	LINC02500		TIGD4
	LINC01882		HOXB-AS1
	LINC00645		MFF-DT
	LINC00355		LAT
	SH3RF3		NECTIN4
	GTF2E1		ROPN1B
	MIR4739		VSIG10L2
	PRSS54		MIF4GD-DT
	GFRA4		CAPN11
	LRTOMT		ZNF541
	MIR3913-2		TMEM52B
	MIR4696		LINC02441
	ADGRG3		SPINK4
	OR51Q1		MIR4423
	CXXC5-AS1		BRDT
	LINC02671		SLC6A8
	TMC2		CHN2-AS1
	UGT2B15		PSMG3-AS1
	DDX11L10		LINC02868
	ESRG		VMO1
	TMEM35B		MIR5581
	LOC102725191		PSG10P
	LINC02751		UNC50
	LINC01412		ATP5F1C
	ACTL9		SDC3
	LNCDAT		LOC101927543
	MAL		LINC01687
	CTAGE7P		ZNF236-DT
	LINC01942		LOC105371267
	LINC01565		ZNF793-AS1
	CHKB		LMO7DN
	MROH3P		MIR3173
	DAAM2-AS1		MIR190A
	LINC01430		RNF139
	PWWP3B		SFTPC
	RSPO4		LOC101926898
	RNASE9		CDCA2
	TMEM238L		OACYLP
	FGF4		CSNK1G2-AS1
	LINC01924		MGC27382
	OBI1-AS1		LINC01668
	LOC101928336		MIR605
	LNX1-AS2		LRRC74A
	DCAF8L2		MIR199A1
	LOC101928495		SNORD96B
	SCGB3A1		MBNL1-AS1
	SQLE-DT		DNAAF6
	F10-AS1		PDCD1LG2
	PLCE1-AS1		MIR196A2
	LINC02683		HOXA11
	C7		MIR6081
	MIR1538		ACTBL2
	DIMT1		DLGAP1-AS3
	PPP1R3A		LOC100505774
	MIR187		CGB8
	SCGB2B2		SERPINA3
	LINC01692		KCNJ16
	GLRA3		KRT79
	MRGPRX1		LOC100507389
	CLDN19		CLEC9A
	ITGAM		STT3A-AS1
	MST1R		DPY19L3-DT
	C1QTNF4		NDP
	EPPK1		LMF1-AS1
	LINC00624		FABP9
	YPEL3-DT		ARHGAP11B
	DNMT3L		SIGLECL1
	DSC3		STARD7
	B3GNT3		UQCRH
	LINC01256		MIR4280
	B3GALNT1		PHOSPHO2-KLHL23
	APOBEC1		FANCD2
	GTF2F1		LYPLAL1-DT
	LRRC72		LINC01913
	LINC00544		LOC730338
	FGA		NCKAP5-AS1
	HPN-AS1		DFFB
	MIR135B		LOC101927018
	LINC01137		DLEU1-AS1
	LINC01927		FAM66D
	PCDHB10		LINC01755
	LINC01107		LINC02185
	LOC349160		MIR5002
	KLRC4-KLRK1		PRL
	LOH12CR2		SCARNA9
	LINC02008		LINC01127
	LOC100130548		USP27X-DT
	FIGNL2		MIR3689C
	CD300LB		PELO
	LINC00838		LINC00222
	LOC100289473		MIR502
	METTL25B		DNASE1L3
	SDF2		MAP3K14
	LSP1P3		PIBF1
	LINC00336		LINC01474
	MIR4308		LINC01698
	ADAMTS13		MIR23A
	CBLN3		HSPB11
	LINC02289		LINC02603
	ZMYND12		GPR22
	ATP13A5		C18orf63
	LOC116435278		DPYD-AS2
	FGL1		CCN6
	LINC00668		NFYC-AS1
	KCTD7		LOC100289495
	NDUFA3		SERPINB2
	SEC14L4		HOXA10-AS
	AURKC		MIR378E
	ORM2		KCNJ9
	LOC339166		TEX49
	GPC6-AS1		PPHLN1
	MT1H		SMIM33
	TTLL1-AS1		CPSF3
	SATL1		MIR2116
	LHFPL3-AS2		MIR1288
	GNGT2		FAM229B
	LINC01414		XKR5
	AGBL4-AS1		TDH
	NXPH1		AMPD1
	LINC00581		ITGA6-AS1
	CNTFR-AS1		DHX33-DT
	PRKCQ-AS1		CXXC1P1
	DAPL1		MIR623
	LNCPRESS2		RERG-AS1
	H2AC20		PTX3
	NPFFR1		SLC26A11
	C2orf66		NUP50
	PRODH2		MIR626
	CDX1		HOXA7
	LINC00310		LINC02513
	MIR8064		OASL
	LOC102724058		MARCHF7
	LOC101929295		RPL36AL
	INSL3		LYPLAL1-AS1
	PROP1		LINC00870
	TCL6		LINC00703
	SCAMP1-AS1		CNOT9
	B3GAT1		MIR4452
	MIR4705		LOC101927604
	MIR129-2		PRICKLE2-AS1
	ASPRV1		ASGR2
	ACSBG2		MIR125B1
	TMEM51-AS2		LOC101927164
	UCMA		MYOM2
	LOC101927668		MSL3P1
	CPLX3		LOC102723883
	MRGPRD		SLC16A6
	DLX6-AS1		PSG2
	LOC101928107		ZBTB1
	CARNMT1-AS1		AADACL2-AS1
	CEACAM16		MT4
	TDRD5		C16orf90
	GHRL		DHX57
	SLC17A3		SRP14-AS1
	PRSS21		PRODH
	EPX		LINC02694
	TSPEAR-AS2		STKLD1
	FSCB		COG5
	SRD5A2		MIR3064
	UTP14C		TNFRSF1B
	FBXO36		LINC00926
	ALPP		MIR6768
	PRG3		MIR600HG
	MLIP		FEZF2
	MIR144		SLC26A9
	LINC01445		IL21R-AS1
	GRM6		LOC100130238
	MIR378B		DZIP3
	CACNA1H		MIR5687
	FAM3B		CD200R1L-AS1
	MIR1297		C1orf226
	SENP8		PI4KAP2
	SMIM41		LINC00501
	LINC02359		MIR4433A
	ATP6V1A		PKN2-AS1
	LINC02011		LIPC-AS1
	OLIG3		MIR4712
	PLCXD3		LAMA4-AS1
	LINC02240		ACMSD
	IBA57		LINC01078
	LOC105373656		IL33
	TEX14		SNORD17
	DEFB121		CLDN20
	CWH43		OGA
	TXNDC12		LINC02039
	TNKS2-AS1		NUTM2A-AS1
	C19orf38		LOC105377785
	NUF2		RSRC2
	MIR662		SNORA108
	NAP1L6P		DDR2
	LOC101927023		LYZL2
	CYMP		GPRACR
	SSR4		IGIP
	POT1		LINC01119
	LOC105375787		TMEM119
	C4orf45		TPSD1
	LRRC63		TTLL8
	UGT2A2		LINGO1-AS2
	EMC2		MFSD9
	DSCAM-AS1		MIR1343
	INSM1		SLC26A4-AS1
	CYP2S1		HOXB2
	TEDDM1		PDYN
	SPI1		MIR4458HG
	OXSM		LINC01362
	POTEF		LINC01521
	ADORA2A-AS1		HCAR1
	MYEOV		HOTTIP
	DPP3-DT		PIGX
	NPHS2		GRAP2
	LINC01656		KPNA7
	LINC00523		G3BP1
	SLC38A3		CYP39A1
	LINC01635		LINC02745
	OR52A5		GZMM
	WDR53		DKFZP434A062
	ECE1-AS1		ARL2
	CLEC17A		TOP3A
	UBQLN1-AS1		MIR545
	KCNJ3		NOC4L
	MIR320B1		MIR6124
	LOC105373021		MSH2-OT1
	EXTL2		LOC400553
	MRPS16		CPLX4
	KRT18		TTC9-DT
	LACRT		LINC01269
	RNU4-1		CASC8
	MIR7975		MIR3149
	NDUFA7		RASA4DP
	LINC01170		ASIP
	MIR296		LINC01260
	RFX6		FKRP
	LRIT2		OR52D1
	SLITRK2		TMEM200A
	CD209		MIR664A
	TMEM262		LIF
	RPS6KA2-AS1		KDM5A
	TATDN3		LINC02546
	GABRG2		SNORD114-27
	CD22		CLEC3B
	LINC02538		LOC100996447
	LMOD2		CCDC18
	SHISA7		PIGP
	CLDN1		CBARP
	LMF2		RBM44
	ACTA1		LINC02906
	RMST		CSRP3
	RPL10L		MMP20
	MARCHF11-DT		RDH8
	LINC00680		VPS13A-AS1
	CBLC		ITFG2-AS1
	TREML1		NR1I3
	CCER1		TMEM140
	LDOC1		LOC283038
	RABGAP1L-AS1		TMEM212
	FAM167A-AS1		S100A3
	ANKS3		WFDC21P
	TMEM176B		KLKP1
	NXPH2		KCNG4
	PCDHA6		RARS2
	MIR6843		GMCL2
	LINC01435		EPS8L3
	KRT18P55		TMIGD2
	FGF12-AS2		GABPB1-AS1
	LOC101927394		MYL10
	DEFB1		SSC5D
	ARHGAP30		EME2
	CARD11		TGIF2
	LCT		LINC00174
	LOC101928489		TRIM35
	SUGT1P4-STRA6LP-CCDC180		LRCH4
	FOLH1		MIR587
	TNFSF10		LINC00976
	LOC101927354		OSTN-AS1
	FAM135B		RRH
	RAB11FIP2		C3orf36
	CDX2		SMIM23
	RLN1		LINC00382
	MIA-RAB4B		AFF1-AS1
	MIR4513		LINC01031
	NPAP1		MIR8087
	CKS1B		LOC100996720
	RTL5		OR52E5
	LOC100129603		CARD16
	MSGN1		SERINC4
	LINC02729		TEPSIN
	GTSE1-DT		STK32A-AS1
	CCDC179		EEF1A2
	MIR4436A		LINC01681
	LINC00689		BPIFB4
	LOC101928517		LINC01098
	LINC00354		MIR6791
	DRGX		ZNNT1
	TWNK		WNT1
	LINC02005		HEBP1
	CUX2		TET2-AS1
	LINC02304		LUM
	LINC01235		LOC729870
	LINC02372		RPLP0
	MS4A6E		MIR548M
	C22orf31		MAB21L4
	GPR26		SYNE3
	MIR185		ZNF717
	MIR3936HG		HSD17B3
	GCNA		KIAA2012-AS1
	CEP57L1		FBXW10
	GLUD1		MIR4648
	BDH1		DNM3OS
	TAF1A		MIR1273C
	ZNF276		MIR648
	MIR3943		UBE2Q1-AS1
	LINC00933		RELCH
	LINC01877		RNASE7
	GPR50-AS1		CCNQ
	COPS5		SOGA3
	CPEB2		VPS37A
	CSN1S2BP		MIR3170
	KCNS1		GCOM1
	ZNF571		DIAPH2-AS1
	ASCL4		TMEM108-AS1
	C19orf71		KLB
	NPC1L1		XPNPEP3
	PGA3		KASH5
	LOC101929622		NKX6-2
	MEIKIN		GSDMB
	ANKRD62		MIR1294
	CACNG3		OR51F2
	NCRNA00250		ARPC4
	PRR23A		KBTBD4
	PPDPFL		LOC103171574
	STAG3L1		MIR548H1
	FOXP1-AS1		IDH3G
	ITPRIP-AS1		IL1RN
	TAS1R1		NPAS2-AS1
	PCDH8		MIR4468
	MIR568		SPP2
	SEPTIN12		C18orf32
	HSH2D		MIR455
	DDC		CAT
	ASB18		MIR4651
	WTAP		SFTA1P
	OR5K2		MIRLET7A2
	GUCY2EP		TRIML1
	ERAS		GCNT3
	COX6A2		PTCHD1-AS
	CLEC4OP		USO1
	PPP2R3C		LINC02889
	LINC02882		MIR5583-1
	SLC34A2		WDR83OS
	SLC16A8		FCER1G
	LOC101927539		TXNL4B
	LOC105370941		OR7E12P
	MIR4285		CFAP44-AS1
	MIR95		LINC01204
	TDRD1		ZNF350-AS1
	KLK11		MIR7-2
	CES1P1		LINC00207
	DCAF12L1		MIR4748
	ZBTB49		MIR4295
	LOC100996664		HAVCR2
	ATP10B		LINC01014
	PDCD6-AHRR		SETDB2-PHF11
	CCDC115		TTTY10
	LRRC3B		PYCARD
	SMYD1		ENPP3
	MAGEB17		LINC02587
	MIR375		SCO1
	SMCR8		PAX6-AS1
	GDF3		MIR4251
	DNAJC19		KRT75
	MPST		LOC339975
	NDUFS6		PPP3CB-AS1
	OTOP2		PSMA3-AS1
	A2M		OR52H1
	LINC02476		MIR3658
	LINC02487		ELFN1-AS1
	GCSAML-AS1		AGFG1
	MFF		TC2N
	LINC01574		S100P
	ANGPT4		SNORD114-29
	LINC01843		LINC01920
	BANF2		SVIL2P
	FBXL19-AS1		LINC00492
	KCNMA1-AS1		LINC02206
	NETO1-DT		MPP7
	FAM110C		MIR1276
	TMEM225B		LINC00623
	RHOH		LOC105371430
	OTX2-AS1		MIR8072
	LOC105371335		MIR4496
	PRR27		SRPRA
	LINC01796		LINC00906
	CLDN6		MIR8076
	HTR3E-AS1		PNMT
	HEPHL1		SCARNA21B
	CCR3		MIR3917
	GACAT3		GNG5
	CCDC172		MUC7
	RHOXF1P1		PSG8-AS1
	PDZRN3-AS1		LOC105369911
	SPINK5		GPI
	NEGR1-IT1		AOAH-IT1
	CLYBL-AS1		MYOSLID
	DENND5B-AS1		SEPTIN4-AS1
	MIR503HG		BMS1P23
	UPP2		C15orf65
	CRYBA1		PSMG2
	NPFFR2		IL31RA
	HRH2		GNB1L
	CCM2L		IP6K3
	PHB2		S100G
	LOC101929154		BORCS5
	NAV2-AS4		XXYLT1-AS2
	PCAT14		AASDHPPT
	TMPRSS4		NBPF20
	ZBTB8OS		LINC01886
	SDR16C5		LOC100505585
	SDHD		MIR6511B1
	TRIM63		SF3A2
	KCNV2		LCMT1-AS1
	GPRIN2		LINC02914
	GPX2		LINC02247
	PCDHA12		LINC00278
	TRHDE		TMC1
	LOC100506207		TBX1
	AGBL1		MIR3677HG
	LOC101927948		NDUFV2-AS1
	SCGB1D2		QRFP
	KIF9-AS1		TTC39C-AS1
	ATG3		MIR1258
	PKP2		HEATR4
	DPH6-DT		LINC01239
	MIR326		MTMR10
	LINC01838		SMILR
	ADAD1		PRKAG3
	SH3PXD2A-AS1		SCARNA6
	MIR548AE2		RNU4ATAC
	SLCO1C1		SNORA3C
	PCSEAT		GABPB1
	LOC100653233		ARMC12
	DACT2		ERI2
	GLYCAM1		COL25A1
	LINC02459		PFDN5
	TEX46		FOXD2-AS1
	MIR4472-1		DEFB135
	SLC10A1		LINC02104
	MIR4666A		LOC101928143
	C9orf153		IQCB1
	DHH		SURF2
	SLC30A8		LINC01812
	MIR1915HG		BATF
	IAPP		MIR6880
	GP1BB		H4C11
	LINC01246		DPH3P1
	LINC02405		MAP4K1-AS1
	MIR4460		DUOX1
	SPATA3		WARS2-IT1
	MIR762HG		LOC340357
	LINC01443		RN7SK
	LOC388813		DPH5
	DBI		APIP
	SERPINA11		MIR548E
	ZNF544		CD244
	KLF17		MIR30B
	MIR7846		THAP7-AS1
	SRI-AS1		LINC02172
	ABCA11P		FAP
	MIR5011		LINC01118
	PLS3-AS1		MIR3681
	ADCY10P1		TNFSF4
	OIT3		ACADSB
	SOX1-OT		LINC00200
	P2RX2		LINC00513
	TUSC8		MIR4716
	PTPN6		PIWIL4
	VSTM2A		RPL21P44
	TEX52		NDUFAF2
	HEXA-AS1		LOC102724624
	NTM-IT		CYGB
	SHPK		GRIN2D
	TCL1B		LOC101927911
	MANEA-DT		CDC37L1-DT
	UNC5D		PRR34
	DIO1		DDN
	ZNF567		PRKG2-AS1
	MBOAT4		MIR103B2
	CIAPIN1		LINC01411
	HILPDA		SIX3-AS1
	NOVA1		LOC101927817
	OLFM5P		CYP51A1
	LINC01006		KLHL40
	SLC27A2		GLRX5
	OVOL1		PET100
	HMGN3-AS1		GABRA4
	MIR4681		LECT2
	EVADR		CCL21
	MIR759		FMO2
	TMEM247		MSTN
	NDUFS3		LOC644554
	LINC01143		LINC02915
	TMEM123-DT		ACTG2
	VRTN		RSAD2
	C15orf61		SNORD113-1
	GNB3		SLC9A3-AS1
	LCE1F		CPA5
	KARS1		COX11
	ACTN3		SPCS2
	LINC01257		KIF20A
	MIR4471		MIR5584
	LOC101929117		LINC01748
	HSD17B3-AS1		MIR4639
	CD4		SS18L1
	ITLN1		COL10A1
	TSL		LOC101929452
	SMARCA5-AS1		NUDT15
	SH2D1A		MARCHF10-DT
	LINC02418		MIR499A
	DDX19B		LARGE-AS1
	MIR5186		EBLN2
	UST-AS1		ARL17A
	HTR2C		ZNF683
	SYT10		LOC102467081
	GYG2P1		OLFML1
	DRD5		ANO6
	OTOR		LINC00547
	FAM230G		HIPK1
	LRRC38		NLGN4Y-AS1
	ZNF648		TUBB1
	NNAT		SNX17
	ABO		TUBD1
	GPRASP2		GNL3
	CCAT2		BTG2
	FOLR1		UBXN7-AS1
	SNRPF		HYMAI
	TBXA2R		NAGPA
	PCDHB11		SNORD1C
	ATP13A4		SIRPB2
	SLC6A18		MIR3163
	GABRG1		SLC2A5
	GLP1R		LINC01693
	PGLYRP2		FLJ40288
	SLCO1B7		GSTCD
	RASA4		LINC00706
	GJA4		SNORD37
	CXorf66		NMNAT1
	CHL1		LINC01655
	SPATA31E1		PTPN22
	PAGE4		LINC02817
	LINC02200		ZNF623
	OOEP		LOC100132078
	CA5BP1		TXNDC8
	GOLGA6L2		MANEA
	NCK1-DT		ST8SIA6-AS1
	LOC105376975		KRTAP10-4
	BLOC1S3		LINC01537
	MS4A15		EGOT
	ACP7		EXOC3
	C1orf87		TM4SF4
	PRR20G		TMPO-AS1
	GART		C17orf99
	GJB7		C8orf44-SGK3
	LINC02523		PA2G4P4
	PTF1A		SPZ1
	CASC23		ADAM32
	STAG3		LOC401021
	TSGA10IP		LINC00841
	LINCR-0001		SNORD46
	LINC02014		MIR4261
	TPRX1		PSG3
	CXCR5		LOC101928858
	PSMA2		YIPF2
	CPA1		SMAD5-AS1
	LOC101929331		LINC02056
	SGPP2		SLC14A2-AS1
	ALOX15B		MILR1
	TTR		MIR4789
	USP6		NRON
	MIR548K		LINC00682
	LINC00358		CYP19A1
	OSBPL10-AS1		OMD
	KCNJ4		HOXB8
	LOC100130691		ZNF649-AS1
	ANKRD30BP3		OAS1
	SLITRK5		SLC51B
	MIR600		OR52K1
	SYK		FAM9B
	HNRNPDL		RFNG
	ACSM1		SHISAL1
	PRR32		GTF2H5
	TDRD12		SMCO2
	CCDC105		OSM
	WNT8A		AADACP1
	GPR50		KIAA0753
	RETREG3		NOTCH2
	DSCAS		SIGLEC1
	LOC93429		CD93
	LINC01690		MGP
	APCS		FAM86HP
	SPNS3		CPA4
	HNF4A		HMBOX1
	FAM185A		MIR4278
	C19orf84		MIR5702
	GABRR1		TRAPPC6A
	CBLN4		LOC728024
	OXER1		BLK
	GRM5P1		GBP4
	CFTR		MMP1
	MIR6082		SFXN3
	LOXL3		SPINK13
	AKR7A2P1		MIR4441
	AFMID		LINC01483
	NKX1-2		CDC40
	CD3G		CCER2
	LOC101929237		LOC101929210
	ADAMTSL4-AS1		TRPV1
	DDX51		MIR28
	MIR205HG		ASPN
	LINC01099		URB2
	CHST5		MRM2
	PCDHA8		LOC102724874
	MIR130B		OGN
	MIR6760		FMR1
	EFCAB6-AS1		MIR34A
	LINC01514		RXFP4
	TEX21P		DCAF13P3
	LCN2		TRIM6-TRIM34
	MIR3150B		RAB2B
	MIR5003		WHAMMP1
	MAGEB4		SLC10A6
	LOC101927245		LRRTM2
	HULC		LOC101929413
	LINC01164		CLPTM1L
	OR51I2		HOXC10
	LINC00871		DNAI7
	MIR625		LINC01526
	GABRA3		KRT16
	SCGB3A2		MIR575
	RPS26P11		MIR8052
	TTC16		LOC100129620
	LINC00373		MYOC
	UBBP4		GSC2
	PPP1R27		LINC00676
	MLC1		MIR936
	PKP4-AS1		WASH2P
	ZNF205-AS1		LINC00452
	TLN1		RGS13
	LCE3E		LOC646548
	MIR4505		THSD4-AS1
	MIR4740		XIRP2-AS1
	HOXA13		TGS1
	UTF1		MIR155
	GRASLND		RPL9
	TRUB2		DDX43
	INSRR		MIR101-1
	P2RX5-TAX1BP3		ARHGAP5
	SLC22A6		LOC101928417
	GUCA1B		LINC01331
	LOC100507384		KRBOX1
	ARL6IP6		POLH
	OR1E2		MYLK-AS2
	MYH2		MIR7111
	ADARB2-AS1		LOC105379030
	MIR182		LURAP1L-AS1
	PXMP2		THAP9-AS1
	IL22RA2		LNCOG
	PPP1R1B		MIR202HG
	SNORA70D		LINC00184
	RPE65		NCK1
	EFNA2		PTOV1-AS2
	GC		LIPC
	TMEM79		SPEM3
	MIR4291		LINC00545
	LINC01498		LOC408186
	MTUS2-AS1		HIGD2B
	LOC100130357		SND1-IT1
	LINC02691		SWI5
	CIBAR2		CLCA4-AS1
	ORMDL1		LINC02613
	PIK3C2G		ST3GAL5
	MSR1		MRPL23
	LOC102723373		SUCLG2
	NRG1-IT1		LINC01611
	LGALS12		PRNCR1
	C20orf141		TMEM269
	RITA1		GATA2-AS1
	FASTKD2		USP6NL-AS1
	LOC100131107		RMND1
	LINC02422		KCNE4
	LINC01549		MIR1287
	MIR4421		LINC02388
	TNS1-AS1		IL26
	LINC01205		OR2S2
	ZNF710-AS1		LINC02274
	RHBDL1		MIR3188
	EFCAB14-AS1		MIR4316
	TNFRSF25		PKD1
	CER1		MIR4667
	H3Y1		TCIM
	HOXB1		FAM13A-AS1
	BLNK		CIB2
	FAM238C		SLC39A12-AS1
	ARHGAP26-IT1		LINC00160
	CLEC4D		THYN1
	BPESC1		LOC642484
	FAAH2		SOCS2-AS1
	GSTM1		LUARIS
	TSKS		ARL5B
	ZNF793		CSMD2-AS1
	CT55		RPL12
	NKAIN4		CEACAM22P
	TNFSF11		PCDHGA7
	FAM25A		MIR548C
	ADAM28		MIR320A
	TCL1A		HUS1B
	MED7		TRAF3
	CYP4F2		LY86
	LINC02313		NSMCE1-DT
	LCN10		PDE4DIPP2
	PRICKLE4		FGB
	OR8B8		MACROD2-IT1
	CLCN1		EMG1
	GTF3C2-AS1		RNF144A
	NAPSA		LOC101927575
	MGAT4C		COL4A3
	TSPEAR-AS1		PEX1
	ZNF213-AS1		LINC00917
	CTSL3P		RIPK2
	ARFIP1		SCNN1D
	KRTAP4-4		LINC01802
	SLC25A11		SLC22A1
	LINC01544		DYNLL2
	MMP26		MYPN
	LOC102724612		TIFAB
	MIR4530		LOC101927480
	LINC01856		INVS
	LINC01012		MPO
	CEP19		LINC01855
	VWC2		SAMD9L
	HGC6.3		LIN7A
	MIR4801		MIR4711
	KRT19		NEK1
	CC2D2B		ZDHHC19
	ANKRD20A11P		TM4SF18
	RNASE1		TMEM169
	FFAR2		GARRE1
	ZNF560		PARP2
	OR13J1		SRGN
	H2AC12		ACSL5
	KCNJ2-AS1		SLC35B3
	MIR150		E2F5-DT
	CERNA2		MIR1208
	KCNH7		TRIAP1
	ARHGDIG		MIR7702
	NKILA		SOX9-AS1
	MIR4713HG		MIR7978
	PRAC1		C3orf86
	WFDC8		MIR6736
	LOC103344931		PTPN7
	PCDHB5		ITGB3BP
	LOC101929767		MIR6888
	GLUD1P3		B4GALT1-AS1
	LINC00489		CD163
	FLJ20712		CD37
	MOCS2		DPT
	SNORA57		LOC101928008
	TEX11		LINC01072
	DNAI2		RPS6KA2-IT1
	LINC00939		APCDD1L-DT
	OTOG		LOC101929427
	ADARB2		LINC01991
	LMO7-AS1		SLC5A6
	MIR208A		LINC01831
	LOC102723517		MIR4320
	MIR4447		OR7E47P
	LINC01905		SLC5A5
	PDE6A		LOC100289561
	SLC5A11		LINC00363
	PLA2G4C-AS1		COL28A1
	CD81-AS1		MIR4519
	UTP4		DEFB132
	C17orf67		LINC01355
	PAX4		LOC101928708
	NANOG		SNTN
	MDGA2		ERVFRD-1
	OR1E1		LINC02328
	MIR3202-2		MIR3684
	PANCR		MIR6730
	SH3GL1P2		MIR8079
	LOC339666		H3-2
	TAPBPL		TAFA3
	LINC01019		LINC00942
	MIR320B2		RAMAC
	IQCH		TUBG1
	ACBD6		LINC00322
	PNMA5		LINC02302
	FOXD3		LINC02258
	EEFSEC		LRWD1
	LINC02527		SPECC1L-ADORA2A
	MTMR8		MIR1247
	SPAM1		BIRC6-AS2
	CXCL11		RTP4
	ASB3		PRKAR1B-AS1
	LOC642943		MIR4477B
	RBBP8NL		C1orf189
	ODAM		IL7R
	MUC12		TLR4
	TPTEP1		ROM1
	RSPH1		PRELID1
	TMEM191B		MIR383
	MIR4428		PAICS
	TFAP2D		LYSMD1
	STXBP5		GNPAT
	MIR7158		H1-0
	TREML4		STIMATE
	TUBA3D		LOC102723493
	TIMM29		LINC02112
	SNORD73A		MIR298
	LOC101927020		MIR874
	LINC02123		LINC00578
	LINC00559		FRMD6-AS2
	PRDX5		FOCAD-AS1
	LOC100506682		ARSL
	CYP4A11		LINC00702
	CRYGB		NXPE1
	DDX4		LNCSRLR
	PUS10		LEXM
	LINC02620		SNORD126
	MIR6837		MIR30C1
	LINC01280		MIR3148
	NFAM1		CDH5
	MIR378G		STEAP3-AS1
	ERVW-1		SRY
	LTB4R		MGC16275
	PDE4DIPP6		PMPCA
	PPP2R2B-IT1		C9orf78
	TMEM45B		LINC01423
	MIR145		BIVM-ERCC5
	MIR650		LINC00520
	LEFTY2		TNRC18P1
	CYP4X1		FBXO42
	LINC02378		NSMCE2
	OR2A2		MIR6133
	DIAPH3-AS2		HOOK3
	MMP21		MIR320C2
	ACKR1		LINC01429
	KLK13		FOXJ1
	NUTM1		MIR4647
	LINC01518		TRAM1
	LOC100134368		NUP37
	RPAIN		ADAMTS16
	CD52		LRRC52-AS1
	NPBWR1		OR2C3
	CPNE3		MRPS12
	MIR1199		MRGPRF
	KIF1C		TRIP12
	FBXO3-DT		HES7
	SNORA25		RGPD5
	ERP44		PABIR2
	DSG3		ZCCHC9
	NSA2		TENT5C
	CERS3-AS1		POM121L10P
	CLEC19A		LOC105371789
	ZNF582-DT		PAEP
	LINC02382		KCNJ13
	SMTNL1		OR52E2
	PYCARD-AS1		KRT8P41
	LINC01030		MIR769
	DTX2P1-UPK3BP1-PMS2P11		LINC02173
	CPTP		TNK2-AS1
	ATP6V1FNB		LINC01594
	MYMX		LINC00524
	RANGRF		SLC39A12
	LINC02241		WNT3A
	CACNA1G-AS1		LINC02861
	ORC6		MIR29B1
	CCL25		TIAF1
	LINC02010		LOC101927513
	LCMT1-AS2		CLDN9
	ZNF791		DEFB4A
	PLAC4		C17orf100
	H3-4		SNORD53B
	CA1		LOC100134040
	CYP4F29P		ZGRF1
	BPIFB3		BRCC3
	LINC02568		AKR1C4
	MIR4520-2		LINC01929
	LINC01395		MIR6842
	EVX2		MIR4495
	CSF2RB		LOC101928429
	XPO5		LINC02294
	DLG3-AS1		MIR3926-2
	LINC01806		CREB3
	LINC01201		LINC02535
	FOXC2-AS1		RANBP1
	CHRNA10		MIR645
	SMIM17		LINC00548
	HIC2		FCGR3A
	DEFB133		CA5A
	LINC00698		VTRNA1-2
	LINC02249		PIGBOS1
	LOC101559451		SHISA8
	FOXP3		ARRDC3-AS1
	MIR1228		GAST
	GPR55		LINC00892
	MIR181B2		FZD10
	WBP4		LOC102723335
	LOC101927516		MIR4676
	TBC1D17		LOC101929372
	DNAH11		MIR4304
	LINC01609		NUDT16
	NCDN		NUFIP1
	TDRG1		FBXO30
	EML3		HSD17B7P2
	LRRC10		MIR3137
	DBH		SLC38A6
	PIN1P1		B3GALT2
	LOC439933		CD14
	OR4S1		CNTROB
	PXN-AS1		LOC112268136
	IRAG2		IL19
	PRSS46P		COPB2
	DCX		MIR4268
	SNORD121B		ZNF664
	MIR8070		MIR7849
	GJB5		LINC01050
	FHDC1		LINC00032
	MYF5		LINC00536
	IL23A		MIR301A
	MTRNR2L8		ABCA10
	LINC01374		RORA-AS2
	LOC105372672		FOXC2
	SIRPG		POSTN
	LINC02506		ZFX-AS1
	LINC01378		RBM14
	NCF1		LINC01909
	TPI1P2		RFPL3S
	CASC9		CMC2
	CCDC28A-AS1		LINC02547
	SRGAP2C		TMIGD1
	PCED1A		LINC00189
	TYMS		LINC00571
	ZNF750		LINC01626
	LOC285191		FAM138B
	LINC00641		GBP1
	LOC285638		KRTAP27-1
	LOC100289361		LINC01615
	VAV3-AS1		CEP170P1
	PJVK		LOC101927950
	SLC30A2		CD163L1
	TSTD1		EVI2B
	MIR4330		EHD4
	MIR6867		ZNF426
	LINC01700		PLCZ1
	GUCA2A		CHRNB3
	RHOXF1-AS1		MIR4254
	NUP210P1		LOC101927342
	PWAR1		LINC00994
	PLPPR5		KRTAP4-9
	DPPA2		CPNE6
	SMOC2		OR56B1
	MAGEF1		MIR106A
	WTAPP1		MRPS36
	MAGEA8		SHOC2
	C10orf55		PKD1L3
	LOC102724452		SNORD114-5
	PCDH12		RPA3
	LINC00375		ZNF143
	PCDHB14		LINC00407
	SRP14		MAN1B1
	RNF31		LOC100287049
	SLC5A7		LINC01447
	MKLN1-AS		LOC390877
	LCA10		SNORA80A
	MGAT4FP		MIR1256
	KC6		EPHA5-AS1
	OLFM4		LINC01787
	RAD9B		WDR48
	LOC102724770		LINC01487
	MIR1302-8		CUTC
	LOC101927560		RAB39A
	RPL29P2		SPRY4
	AP1B1P1		IFIH1
	PCGEM1		LINC00603
	RORA-AS1		SSTR5-AS1
	GALP		LOC257396
	GLT8D1		MIRLET7BHG
	BTBD1		LINC01227
	LINC01795		IL1B
	MIR7151		GAS6-AS1
	SLC22A13		MIR6731
	LRRC70		COQ4
	MUC17		LINC01250
	LINC02712		LINC02101
	PCCA-DT		ANKRD20A19P
	CRB3		LINC00431
	LINC02065		TAF15
	ILDR1		HAMP
	TSPEAR		IDE
	LCE3A		GRK7
	AOC4P		BCL10
	MIR3915		TCN2
	MIR3666		MIR4774
	LOC101929076		LINC02384
	B3GNT6		LOC105369509
	CD84		EVPL
	ETV3L		FAM245A
	LRRC46		YPEL3
	MIR1266		CYP1B1
	WFDC12		LINC01813
	SMARCAD1		C9
	AIFM3		SPIB
	LOC105377213		LINC01820
	CXorf65		RNF216-IT1
	MIR2052HG		TMEM204
	LY9		MIR3119-2
	CNTN4-AS1		SNHG4
	WDR11-AS1		EPN2-AS1
	MIR4714		MAB21L3
	NKX2-2		MRI1
	LINC02719		MIR30A
	STAB2		EDDM13
	FMC1-LUC7L2		PTPN11
	CLYBL-AS2		LINC02198
	BHLHE23		KIAA1958
	SUMO1P1		LINC00499
	NTN3		DAOA-AS1
	LINC02006		CHST1
	ST6GALNAC1		PCMT1
	LINC01580		ADIG
	PTPRCAP		CLEC2B
	IL12RB1		FAM72B
	RLBP1		MIR1237
	RENBP		CGB5
	ITIH5		PKD1L1-AS1
	TEX36		CFAP97D1
	METTL23		MIR137
	LINC02732		LINC01564
	NOS1		HOXB13
	ZNF890P		HOXC-AS1
	APCDD1L		NCOA7-AS1
	MIR8085		SYCP1
	ITPKB-IT1		C15orf62
	LINC02237		TRIM55
	LINC02257		PACRG-AS1
	NUDT16-DT		CDC42P3
	PRSS45P		DNAJC3
	AQP4		LOC101929626
	SHCBP1L		TAMM41
	MIR7161		MEA1
	LINC00550		CHCHD7
	STPG3-AS1		INGX
	LINC02199		IL13RA2
	PCDHA2		MIR569
	PCDHA11		POC1B-GALNT4
	NR5A1		PRKAB2
	LINC02644		DEFB124
	C22orf42		LINC01729
	LOC105375483		CCDC158
	ROCK1P1		MIOS-DT
	KCNK17		LINC01160
	HLA-A		LINC02024
	CD226		S1PR4
	UBXN10		CCL20
	GPR141		MYLK4
	GABRA2		MIR548F3
	SCARNA11		ADGRL3-AS1
	UGT1A6		FAM86JP
	FUT8-AS1		NSL1
	FXYD4		MIR4773-1
	WDR64		SULT1C2P1
	LOC102724579		LINC00400
	ATP6V0E2-AS1		MIR4663
	LINC02540		SLC12A9
	KHDRBS2		LINC02278
	FAM157C		SIT1
	PPY2P		SEPTIN2
	MIR4437		LIMS1-AS1
	LINC01061		MIR3646
	FGF13-AS1		FMO1
	DSG1-AS1		POLR3C
	MIR325HG		SGCG
	TRIM58		NANP
	OR51M1		LOC101929998
	LINC00861		MIR133A1
	DGKK		CHMP4B
	SPINK2		KCNK4
	TUBE1		TMPRSS15
	LINC01497		LINC02626
	IL1RAPL2		TPTEP2-CSNK1E
	LANCL3		SCARNA3
	TMBIM7P		MKX-AS1
	CCR8		RMI1
	LRRC52		CLDN15
	MIR3924		LINC00856
	SRARP		PNMA6E
	LOC101927157		MYH15
	CAPN13		EIF1B
	MIR4270		TEX55
	LRRC55		PRIM1
	MIR4277		PPP4R1-AS1
	MYO3A		NOTCH2NLR
	LRRC24		LOC101929460
	BLACAT1		HMGB4
	INA		BCL2L2-PABPN1
	TMPRSS5		GZMA
	AADACL3		CELP
	MIR4262		METRNL
	GGT7		NCBP1
	CCL8		PCDH10
	SLC6A19		TTC21A
	GTF2IRD2		MIR2392
	FOXL2		DNAJB9
	FXYD7		TMEM138
	KRTAP10-3		MYH7
	KLK5		TIMM8B
	ABCA17P		WDFY3-AS2
	HPAT5		NBPF26
	LINC00052		MIR1284
	CCDC144NL		LNX2
	XG		GLIDR
	STUB1-DT		DKK1
	ARHGEF33		CALM3
	MSLN		CALML3-AS1
	MIR760		EYS
	DAOA		TMEM220
	LINC00298		CTD-2350J17.1
	DMRTB1		SPART-AS1
	MIA2-AS1		LINC02255
	GIMAP5		CACNA1C-IT2
	GUSBP2		RANBP3-DT
	WDR86		TRAPPC4
	LINC02484		SNORD113-4
	PSMA8		PEX11A
	DEFA8P		NPTX1
	CTAGE1		ZBED2
	PAF1		LGR4-AS1
	LINC02582		PSMD7
	CFP		C4BPB
	LRRIQ4		SNORA11F
	MIR7977		ZNF736
	OSGEPL1-AS1		C3orf35
	ASB12		LINC01672
	C1orf116		PMEPA1
	ANTXRLP1		HOXC6
	NUP62		LRP2BP
	DPP10		ASCL1
	SULT1C4		NECTIN3-AS1
	LOC101929294		C18orf54
	LINC02520		VPS13C
	SNORA36C		LINC00691
	MIR663B		MIR4432
	NDUFS1		FAM180A
	UPK1A		MIR548AJ1
	SNORD22		METTL21C
	PIKFYVE		H3P6
	LRRN2		CACNA1I
	LOC101928211		JCHAIN
	BSN		TP63
	IQCF2		CLIP1-AS1
	IFNL1		IFI44
	MIR4757		LINC00940
	LOC100129878		MMP9
	FOXI2		EP300
	UBE2E4P		LOC283856
	MIR1539		LOC101927269
	TMEM151B		TMEM132E
	TSR3		FFAR3
	GUCY2C		TMEM254-AS1
	DAO		LINC02685
	SLC25A21		MIR218-1
	MYOCOS		MIR331
	CFAP298		LOC389199
	OPRK1		FOXM1
	FCGBP		LINC01560
	BOD1L2		RPS28
	YIPF7		HCCAT5
	LOC101927243		IL1F10
	LINC00943		LINC00924
	CYP51A1-AS1		IL24
	LINC00904		BDKRB1
	IL5RA		PRORP
	ZNF425		IMMP1L
	DHFR		RTL3
	SLC25A34-AS1		MRLN
	C6orf58		TMEM212-AS1
	LOC645485		CGA
	SOX10		LINC01255
	GPC5-AS1		CROCC2
	GAB4		ARPC4-TTLL3
	MST1P2		PRSS56
	FBN3		RPRD1B
	RGS8		LINC01828
	TCF4-AS1		AHI1
	MIR183		FAM221B
	LRRC61		PSMD5
	RNVU1-17		CHL1-AS1
	ZFPL1		HDAC3
	DMXL1		MRPL57
	RAMP3		CLCA1
	LINC01456		LGALS7B
	LOC101929420		PDAP1
	NAA15		CYP3A5
	PRM1		NCRUPAR
	PRAC2		LINC02740
	KIF25-AS1		ADAMTS9-AS1
	LOC101929116		LINC01432
	DAPK1-IT1		CCDC188
	RAB4B		TIGD2
	PEX11B		LINC02261
	TNFSF13		UCN2
	GABRA1		CNNM3-DT
	HABP2		PELI3
	CXCL17		CLEC2A
	FMR1-AS1		LINC00901
	ZNF577		CASP1
	SNORD115-47		LAMTOR5
	SLC1A6		LINC00680-GUSBP4
	OR10Z1		EVA1A-AS
	ZNF835		FPGT-TNNI3K
	LINC00276		LOC100506472
	ZNF528		MIR4750
	KRTAP10-12		PRECSIT
	LGALS7		ZFAS1
	TSG1		SRRD
	PCOLCE-AS1		DST-AS1
	MIR1289-2		APOL1
	LINC02251		MRPL37
	MSH4		C9orf135
	COPE		RESF1
	OPA1-AS1		PTCSC3
	HSPA12B		OTUD6B-AS1
	ATP2B2-IT2		CNOT2
	C2CD4D		RHO
	LINC01570		MIR4756
	SIGLEC12		LINC01790
	SNORD13J		ZNF571-AS1
	EEF1AKMT3		DNAJB11
	BTNL10		FPR1
	NDUFA1		LOC101928739
	GDF5-AS1		SERPINB11
	LOC100128310		ITGA10
	NAIF1		LINC00850
	MACC1		PDCD6
	OR2F1		LOC105370489
	SMIM6		FSD2
	SUCLG2-AS1		F2RL2
	LINC02037		KRT80
	CCDC87		KRT72
	LOC101927759		LINC00595
	ARL2-SNX15		RNF167
	LOC100379224		PSMB11
	DDX59		LHX4-AS1
	MIR6779		GPSM1
	LOC105371814		MIR3692
	METTL11B		EFL1
	KRTAP12-3		LINC02273
	SPHKAP		LINC00334
	ANKRD20A8P		SNORD114-1
	LOC101928523		MIR154
	IL21		LINC01884
	TMPRSS12		KLHL38
	GPR139		LINC01849
	LINC01683		MIR3185
	PCCA-AS1		GRK6P1
	BMP5		FCF1
	SRRM2		GUCY1B2
	LOC101927040		MRPL14
	KRT73-AS1		ZBTB21
	FAM238B		SRRM5
	TRMT5		SP140
	COX10-AS1		RTEL1-TNFRSF6B
	PARM1-AS1		PICSAR
	LINC01980		MOCOS
	USP27X		LOC107985911
	MIR4675		GAS2L2
	SPINK1		LOC653653
	DIO3		ADH4
	COL22A1		RAB22A
	LOC105377623		BARX1
	TMEM9B-AS1		LINC01085
	C6orf223		MIR1226
	CCDC50		FAM182A
	LINC02282		IRGC
	MIR135A2		TNFRSF18
	AIDA		TP53TG1
	MIR4535		SMCO1
	SAXO2		C2orf68
	ANKRD26P1		SLC41A1
	NEURL2		DTD2
	TDRD15		LINC02492
	MIR561		LINC01389
	PCDHA4		SNORA33
	LMLN		LOC101928253
	LIF-AS2		MIR8066
	LINC02109		OTULIN
	HSPB2-C11orf52		LMCD1
	ANGPTL7		BLZF1
	TMEM246-AS1		GNG12-AS1
	SMLR1		DDO
	SYP-AS1		C1QTNF1-AS1
	MIR1178		AKR7L
	IGLL3P		NOBOX
	LOC101928909		MIR6782
	DTD1-AS1		PMS1
	LINC01754		ATP2B3
	LINC00974		KDELR2
	MS4A8		MIR4321
	GNA15		CCDC144NL-AS1
	VSTM2B-DT		LOC101928540
	KCNG2		MIR3941
	MIR5190		GBP5
	LINC00457		TPTE2P6
	LINC01249		LINC01622
	MIR4431		PNMA3
	ONECUT3		LOC105371998
	VIPR2		SNORA73B
	CCDC200		C9orf92
	KCNJ14		GLP2R
	ACSM5		LOC105378367
	GPR31		LINC01661
	MIR5699		LY96
	TGM1		LINC02212
	LINC01310		CCT6A
	NECTIN1-DT		HEPACAM
	FRG1DP		KMT2C
	TYROBP		RGL4
	MIR5692A2		LINC01054
	STARD6		RPL23AP82
	BTNL8		PCDHGA3
	CABP4		LOC101927845
	SLC28A2		MIR4529
	SERPINA7		LINC01210
	MIR1908		MIR4785
	CHST9		FGF10-AS1
	STRA8		GSTA1
	TCAF2		POLR2L
	CDX4		STARD4-AS1
	PCAT18		STX18-AS1
	LOC101928441		PELP1
	TBC1D10C		MBL2
	PEDS1-UBE2V1		ODF1
	MIR6856		LINC02532
	PTH2R		ZRANB3
	CIAO2A		FILNC1
	FOXG1-AS1		H2AC18
	ATXN8OS		PRKAR1B-AS2
	RAPGEF3		TMIGD3
	PDHA2		LINC00303
	WDHD1		CEBPB-AS1
	NEUROG2-AS1		MIR3123
	TRIM32		PART1
	LINC01475		ODC1-DT
	NPSR1		LINC02353
	LINC00989		MIR5093
	THOC7-AS1		MIR181B1
	MIR4429		CALHM4
	RAD51		BMPR1B-DT
	SPAG5-AS1		ECE2
	LOC101928504		OVGP1
	ATP12A		LOC105373496
	LINC01338		MIR4657
	LINC02071		MIR7515HG
	CD164L2		LINC00626
	OCSTAMP		MIR4479
	F2RL3		ARPC5
	STPG4		VPS9D1-AS1
	DEFB123		NPIPB11
	SNORD12		PITHD1
	MIR3938		RNF113A
	GPA33		LINC02227
	MAGEB1		ZC3H12A
	LINC01224		CNTF
	CLDN18		SDC4P
	TPPP2		C5orf67
	ZPBP		LNP1
	GALNTL5		RRAGA
	LINC01075		LINC02537
	PRSS42P		SNORD114-21
	RIT2		AFTPH-DT
	PCDHB15		TSPAN16
	OSMR-AS1		ROR1-AS1
	GLT1D1		FAM155A-IT1
	LOC102606465		LINC01033
	RGN		LINC00561
	FGR		TNFSF18
	GDA		CCDC127
	PDE4DIPP4		C10orf95
	CACNG5		C2orf76
	CCL22		ATG13
	FEV		U2AF1
	MIR5580		NEXN-AS1
	LINC00261		PRICKLE2-AS3
	KLK8		KERA
	GSTA2		GABPA
	LOC105369209		REELD1
	C12orf40		LINC01277
	MIR128-2		TMEM100
	OOSP1		CCRL2
	MYH6		MKNK1-AS1
	LINC00605		SPESP1
	SLC24A5		TTTY16
	RNF139-AS1		GFM2
	MAN1B1-DT		HOXC13-AS
	PRR29-AS1		LINC01602
	MNX1-AS1		MIR6827
	ECEL1		SDAD1P1
	MUTYH		HGD
	ZNF655		LOC101928855
	MCOLN2		LOC101928446
	PIGF		MIR548H3
	MIR1268B		SNHG27
	IL23R		C1GALT1C1L
	MUC15		MIR3937
	H3C1		LINC01546
	ENTR1		ATAD3C
	GALR2		LINC00602
	GGN		LOC646030
	MIR199A2		ZNF460
	MIR379		LINC02873
	TCF7L1-IT1		SLC20A1
	PTGES2-AS1		ACTR3-AS1
	MIR6080		LOC102724804
	LINC01727		NCAPD2
	TLX1		KCNMA1-AS2
	PRSS30P		BTN3A3
	USH2A		COMMD3
	LINC01872		COL6A4P1
	FAM71A		MIR4462
	NPY		STAU2-AS1
	FOXRED1		KCTD19
	TAL2		LINC01392
	CYP4F12		OTOGL
	ITPR1-DT		LINC00840
	CTCFL		TMEM92-AS1
	SHANK2-AS1		LOC101928269
	LINC01800		IGFL3
	GGT6		MIR325
	RPLP2		GNA15-DT
	L3MBTL4-AS1		LOC102724421
	ICAM2		PARP3
	MIR21		FABP4
	GNGT1		LOC646588
	CTDP1		DNMBP-AS1
	SATB2-AS1		FBXO45
	SLIT1		OR2F2
	LOC644656		GNAT2
	TAAR6		MIR345
	ANAPC1P1		LOC100507477
	PIGY-DT		ARID4B
	BHLHA9		RGPD1
	VSTM2A-OT1		LOC101928389
	HIGD1C		TRIM59
	C5orf64		TOE1
	IRX4		ANKRD55
	MIR3146		LINC02254
	SERPINI1		PARGP1-AGAP4
	CALHM1		RNF212B
	LINC02016		CLCF1
	SFTA3		LINC00687
	EGFR-AS1		LINC00167
	LINC01671		SSTR5
	CELF2-AS2		MAP3K19
	GIMAP4		LRIG2
	LINC02428		HBA2
	STK31		HELQ
	ELAC1		SLC16A12-AS1
	DDIAS		LINC02126
	PROKR2		PINK1
	RAB4A		LOC149684
	MIR4697		U2SURP
	SOX14		MIR1321
	LOC100335030		MIR4759
	LINC01752		MRPL10
	MGAT3-AS1		TECTA
	DDX11L2		IMP4
	CDK2		LINC01523
	LINC02121		MIR23C
	TAPT1-AS1		LINC00670
	CDH7		POLR3K
	FGF12-AS1		ATG2B
	ACOXL		RIOK1
	LSR		HERC2
	ARHGEF3-AS1		TLR1
	LINC01377		CCN4
	LINC01606		CES2
	SBSPON		MIR624
	CACNG1		MIR6860
	PLEKHJ1		EVI2A
	ARHGAP36		PRICKLE2-AS2
	UCN3		GJB1
	FOXH1		ATAD1
	MRPL51		ASCC1
	MIR4422		CT66
	TRIM46		LOC101928304
	LDLRAD4-AS1		LINC02518
	TSTD2		LINC01081
	ABCC13		LOC102606466
	LINC00554		SHOC1
	LINC02108		NUP88
	MIR6126		GTSF1L
	LIN28A		SCP2D1-AS1
	ZNF674-AS1		MMP27
	R3HDML		LINC01696
	GJB4		GANC
	LOC101929935		TPMT
	GKN2		LINC02102
	FREM2-AS1		LRTM1
	CYP4B1		MIR8077
	RTL10		CCAT1
	ADAM30		TPT1
	MIR887		MIR4680
	IRS4		LORICRIN
	LOC100133920		LINC01237
	CSNK1A1L		NOP10
	ENPP4		MFSD13B
	PADI3		TRAPPC2
	ERC2-IT1		C5orf46
	UGT3A1		LINC00240
	DOLK		LINC02346
	LINC01772		MIR5689
	GLUD2		RHCE
	DBNDD2		C19orf47
	FOLH1B		GNS
	DSTNP2		EFCAB5
	MIR635		MIR6090
	KRTAP7-1		FSIP2-AS1
	NPB		EAF1
	LOC101928254		LINC00507
	SNORD115-2		PRF1
	LOC647070		LINC01179
	MPPED1		TNFRSF10C
	ITGA1		MAIP1
	TMPRSS6		ACKR2
	GLB1L		ENOPH1
	KRTAP10-2		ACTG1P17
	TAC4		MIR5009
	LOC107986453		TM4SF1-AS1
	ANXA9		RGS18
	D21S2088E		ZFPM2-AS1
	LEPR		LINC00824
	SLC22A8		MMP12
	RNY1		WFDC9
	SLC13A2		NCMAP-DT
	GPRC6A		TBATA
	NGB		GALNT15
	GRIN2B		VPS29
	OCIAD1-AS1		LINC02362
	LINC02350		MIR6836
	LINGO1-AS1		HEATR6-DT
	GJD2-DT		MIR1282
	CYP2A13		ERAP2
	TTC3-AS1		CCS
	CCDC160		MIR3157
	COX4I2		CACNA1C-IT3
	LOC101926892		MIR497
	RSPH10B2		MIR8062
	PUS7L		C1orf50
	HOXD1		LOC100505978
	MSANTD3-TMEFF1		SLC22A7
	ZNF831		CHI3L2
	PRAMEF2		KRTAP5-8
	MIR1913		ALG1L2
	MRPL18		UFSP2
	PCDHA10		SELPLG
	LINC01177		MIR30D
	VN1R5		SNORD114-16
	MIR205		FBXL22
	GOLGA2P6		PPP1R2C
	CBLIF		STAR
	CHP2		SH2D7
	LRRTM4		CSKMT
	MAOB		MIR548D2
	C3orf84		IKBKB-DT
	MGAT2		SNORD28B
	CTSG		LINC02069
	CHTF8		LINC01584
	OTX2		FKBP15
	HELT		BZW2
	HOXC12		SETD1B
	FFAR4		C1orf54
	LCE3D		ABCA9
	BOLL		COL6A4P2
	TRAPPC1		AKR1C1
	ITIH6		LOC100130587
	DAZL		BAG4
	FUT9		CARS1
	PLAG1		ICE2
	C16orf82		CCDC54
	SLC7A9		PRKCQ
	TMEM190		LOC101929470
	MIR133A1HG		MIR4790
	CA10		DNAJC17
	LINC01215		DIRC3-AS1
	LOC100505938		LINC00114
	WDR72		SMG1P7
	PKD1L1		LINC01341
	MIR4770		SBSN
	PDCL3P4		LINC01723
	ABCD1		RAD54L2
	IL6ST		HSPB7
	IL22RA1		SEC61B
	ATP4B		PSME2
	STX17-DT		CTRB1
	MATN1		MIR3668
	ST14		CCDC183-AS1
	H2AP		MACC1-AS1
	TDGF1		MIR4633
	MBLAC2		LSINCT5
	KRTAP13-3		LOC102723313
	FAR2P2		LOC100505918
	CBY1		DCAF17
	ACTN1-DT		S1PR3
	GBAP1		ZNF652
	GBA3		ACTR3C
	ADAMTS16-DT		PFN3
	PTCD1		CCDC59
	C11orf98		LINC00884
	C2orf50		LINC01893
	LOC100133077		DELEC1
	PRSS8		BTLA
	APOA1		LOC105378305
	TTLL10		MIR6131
	HS3ST4		SNORA17B
	HDC		CRLS1
	MIR7848		TTTY12
	SSTR4		MIR6764
	MLLT10P1		LOC158434
	CYP3A4		MIR7973-1
	LOC646626		H2BP2
	LINC00112		SNORD18A
	MT1B		XIRP1
	LINC01846		LOC102723439
	PRSS38		MIR6775
	HERPUD2		LINC01950
	NKX2-5		TAF7L
	LOC100130331		MOSPD2
	HRG		ADAT2
	SYCP3		PCDH9-AS3
	MTNR1B		FAM86B1
	GPR143		ZNHIT1
	MAGEB3		S100A5
	ALOX15P1		TMCO2
	ABCC5-AS1		NPIPB8
	MIR1914		FUT6
	BISPR		CECR7
	SPATA1		MIR615
	LINC01876		CAPN9
	ASB10		ENAM
	ZNF556		EIF1AX-AS1
	FRMD6-AS1		CXCL8
	LINC00323		KCTD5
	HESX1		NYX
	LINC01804		GZMK
	OTUD6B		TMEM165
	TVP23A		LINC01095
	CRYBA4		HHIP-AS1
	PPEF2		PAXIP1
	ZNF728		LINC02242
	CEL		CTSS
	ASAH2		LOC101929380
	LSM3		MIR486-2
	LINC01324		BLM
	A2M-AS1		MIR4290
	VWA2		ASPA
	RAB9B		CERS1
	AOC1		PRELID3B
	TMPRSS13		B4GALT2
	TAC3		MIR4670
	ZNF177		LOC100506124
	F2		GPR45
	TLE7		TRPC2
	CYP2A7		MCHR1
	TRDN-AS1		TULP4
	OTOL1		HAR1A
	PRDM13		LOC100506403
	KLK12		TJP1
	PCDH11X		ERLEC1
	MIR5187		PMCH
	RUNDC1		TMEM80
	SNORA50C		RXFP1
	MIR320E		LINC01807
	TREML2		NUDT16L2P
	FLVCR1-DT		ZBP1
	MIR548F1		MIR4282
	KCNQ1		C16orf96
	SLCO6A1		LINC01931
	MIRLET7A1		PDCD10
	PWRN4		CCL24
	COL9A1		PTGDR2
	LINC02396		LOC101927284
	EIF2B4		GAS6-DT
	FAM53B-AS1		KRT2
	TMCO1-AS1		LINC01711
	URB1-AS1		ACYP1
	KLHDC7A		P2RY13
	CYP4F22		SULT1E1
	TAS2R5		LOC100505851
	TULP1		LINC01781
	IGF2-AS		AIRN
	GCSAML		LINC00297
	XIST		KRTAP4-5
	COL6A5		STXBP5L
	MIR143		KRT73
	LOC100287175		PRG4
	SNRNP25		TEX44
	MIR4256		H4C12
	GCKR		GP9
	ANKK1		C11orf94
	FBP1		GPR4
	LINC01082		MIR924HG
	TERT		MAG
	OXCT2		SERPINB4
	ZNF426-DT		LOC101929439
	LINC01926		LINC01563
	GOLGA6L4		LINC01363
	ZNF169		NTAQ1
	GPR158-AS1		CCDC144B
	NDP-AS1		CTXN2
	MYZAP		SNORD56B
	SNORD99		TMEM71
	LINC01476		SEPTIN7P13
	ENTPD1		NECAB1
	MIR184		KLHL22
	SMPD4BP		DLEU7-AS1
	MYOG		HECW2-AS1
	SNORD94		TBX5-AS1
	LZIC		CASC17
	LOC442497		MIR136
	LINC02263		SNORA74C-1
	LOC101927141		ZNF528-AS1
	PRM2		FAM71B
	OR10A5		MIR4274
	CLSTN2-AS1		MROH9
	PSG11		LINC01589
	SERPINA13P		MIR3165
	CNOT11		SNORD70
	CCDC7		SLF1
	MRPL30		SMC5
	PZP		LINC01133
	GLOD5		LRRC3
	HSPB9		LINC02511
	MIR4488		NHEG1
	UBOX5-AS1		LINC01865
	ZBED5		MIR4744
	TLX3		MGC15885
	LOC101928266		KCNE2
	EBLN1		NDUFAF4P1
	RNF25		SART3
	THEG5		RBM5-AS1
	SERPINB5		MIR6797
	ACOT1		PPBPP2
	OR52J3		HEPACAM2
	ETS1-AS1		NBPF9
	MIR5698		CCDC198
	FABP7		ZHX1-C8orf76
	RNASE6		CLIC2
	AMBP		SEPSECS-AS1
	ACTL7B		MYOZ1
	RNF208		LINC01037
	NCBP2L		KRTAP5-10
	VN1R2		KRT85
	IKZF1		SEC14L1P1
	GREP1		MIR4265
	SDR42E1		RETSAT
	DHX33		MZT2A
	MIR4771-1		LOC100506937
	GPR52		C8orf44
	CADM3-AS1		SNHG31
	APLNR		TMA7
	TNNC1		LINC01534
	RPL13P5		HBA1
	RGS19		C12orf54
	LINC01229		MEFV
	SCAND1		MIR6876
	LOC728755		LDB3
	LINC00351		ANGPTL5
	FBXO40		RPL19
	SPINT3		COL4A5
	POU5F2		LOC171391
	OR7E156P		LYAR
	KCNE5		DUS2
	MIR3618		GJA9-MYCBP
	C1orf122		CLDN16
	LINC02049		RNF103-CHMP3
	OLAH		SCGB1C1
	PSG5		ARHGEF26-AS1
	CIDEC		TBXT
	WDR49		SPINT1-AS1
	RNF115		NR2E3
	OR5C1		LINC01739
	CISD2		LINC02022
	MIR7112		PANX3
	CRISP2		KLHL30
	CEP89		RNF166
	LOC101928131		TMEM156
	ALDH3B2		LOC101930094
	MOGAT2		LOC202181
	ZNF761		EDRF1-DT
	SMIM11B		COX10
	KRTAP10-11		EFCAB13-DT
	NANOS2		L2HGDH
	NWD2		LOC101929054
	LINC00606		MIR563
	LINC00251		PDIA3P1
	FAM90A27P		NFYA
	ATP6V0A4		PBLD
	LOC105374060		PTGER1
	MFSD6L		LINC02607
	SMPD5		CARD9
	OR51H1		NOXA1
	SHISA6		PI15
	LINC00923		MIR4322
	LINC01146		SSMEM1
	ETFDH		LOC105371485
	LOC100996263		KU-MEL-3
	NELL1		SHH
	ANKRD13C		ENO4
	TEX22		TNFRSF17
	ZNF460-AS1		LOC101927179
	MIR4787		TSPAN19
	PRRG2		CLMAT3
	DNAI4		PCDHGA5
	APOBEC3H		METTL21EP
	LINC02070		GALNT9
	MYL7		GCGR
	EGFL6		FAM180B
	MIR4514		STRN3
	SSPOP		MAB21L2
	GATA5		LINC00882
	TCEAL5		DCTN1-AS1
	OR5A1		LINC02783
	SCRN3		DSCAM-IT1
	C19orf33		LOC100128108
	LINC01697		ALPK1
	ABCG5		FAS-AS1
	DBIL5P2		LINC01914
	C18orf15		LINC01111
	MIR124-2HG		MIR4713
	MIR29C		MIR6070
	KRTAP8-1		MIR2117HG
	PCDHB1		LINC01638
	LINC00678		LOC100506258
	PROX1-AS1		LINC01621
	CHL1-AS2		CCL11
	AP1M2		MIR583
	NCMAP		LINC00964
	UNC13C		ADGRE5
	FOXN3-AS2		SPAG5
	LINC02245		PRR30
	LINC01939		GPR21
	LRRC37A11P		CXCR1
	TMEM254		FNDC9
	REM1		MMP8
	SNRNP40		MIR584
	LOC105378591		MIR6887
	GOLGA6A		TECTB
	MIR5683		MYO9A
	C2orf74		RPS10
	VAV1		COMETT
	WDR93		RPSAP52
	LOC105375843		TRIM4
	MIR6763		TREM2
	HCLS1		DEFB134
	LINC02315		ST13P4
	DPPA4		MRPL13
			RPL15
			HOXC4
			MIR4733
			SRGAP2B
			FUT3
			MIR4794
			LOC100129484
			LINC00365
			GTF2IP23
			GSG1L2
			SCARNA1
			UBL5
			LOC100130298
			LINC01766
			DPP4-DT
			LOC101929431
			H2AC11
			APOC2
			LINC01953
			MAGI1-AS1
[truncated: 523 more rows]
